# Supplementary material for: Decreased Salinity Offsets the Stimulation of Elevated pCO2 on Photosynthesis and Synergistically Inhibits the Growth of Juvenile Sporophyte of Saccharina japonica (Laminariaceae, Phaeophyta)
Source: Plants (Basel). 2022 Nov 4;11(21):2978. doi: 10.3390/plants11212978 (PMC9656199; doi:10.3390/plants11212978)
Supplement: Supplementary file 1 [file plants-11-02978-s001.zip]

Archive with 1 entries (1 files):
- plants-1977301-supplementary.pdf
